# Supplementary material for: Histological fidelity and microenvironmental kinome signatures of metastatic patient-derived organoids
Source: Front Bioeng Biotechnol. 2026 Apr 2;14:1735980. doi: 10.3389/fbioe.2026.1735980 (PMC13083117; doi:10.3389/fbioe.2026.1735980)
Supplement: Supplementary file 1 [file Table1.xlsx]

## Sheet: Sheet1
		PDO#
	KP1 vs KP2	1	LCK	LYN	HCK	FGR	SRC	FRK	ZAP70	BLK
			Src	Src	Src	Src	Src	Src	Syk	Src
			7.72911	8.23802	8.01102	8.23748	7.11983	7.08641	6.90388	7.4809
		2	LYN	SRMS	FGR	HCK	FRK
			Src	Src	Src	Src	Src
			5.76028	5.07367	6.13391	5.25282	4.95885
		4	LCK	LYN	HCK	SRC	SYK	BLK	ZAP70	FGR	FRK
			Src	Src	Src	Src	Syk	Src	Syk	Src	Src
			9.32112	9.96583	9.69598	8.63918	8.2471	9.16009	8.29159	9.68737	8.4379
	KP1 vs KP3	1	LYN	LCK	HCK	SRC	FRK	ZAP70	FGR	BLK
			Src	Src	Src	Src	Src	Syk	Src	Src
			8.23802	7.72911	8.01102	7.11983	7.08641	6.90388	8.23748	7.4809
		2	LYN	SRMS	FRK	FGR	HCK	ABL2
			Src	Src	Src	Src	Src	Abl
			5.76028	5.07367	4.95885	6.13391	5.25282	4.86553
		4	LCK	LYN	HCK	SRC	SYK	ZAP70	BLK	FRK	FGR
			Src	Src	Src	Src	Syk	Syk	Src	Src	Src
			9.32112	9.96583	9.69598	8.63918	8.2471	8.29159	9.16009	8.4379	9.68737
	KP3 vs KP2	1	LCK	LYN	SRC	ABL2	ABL1	ZAP70	INSR	FRK	SYK	AXL	CSF1R	TEC	YES1	BLK	PDGFRA	FER	IGF1R	NTRK1	MERTK	FYN	KIT	RYK	EPHA1	HCK	FGR	NTRK3	MST1R	ERBB2	ERBB3	NTRK2	BMX	MATK	PTK2
			Src	Src	Src	Abl	Abl	Syk	InsR	Src	Syk	Axl	PDGFR	Tec	Src	Src	PDGFR	Fer	InsR	Trk	Axl	Src	PDGFR	Ryk	Eph	Src	Src	Trk	Met	EGFR	EGFR	Trk	Tec	Csk	Fak
			-13.0851	-14.5416	-12.2544	-11.466	-11.4435	-11.115	-13.5338	-10.7179	-10.6281	-10.7574	-14.5308	-9.8742	-11.3431	-10.7109	-13.2321	-12.3995	-12.8635	-11.3515	-10.2125	-11.0005	-10.2199	-11.8091	-10.9586	-10.4941	-10.2663	-9.73939	-9.57835	-9.37822	-9.25029	-9.41705	-9.3347	-9.80122	-9.46056
		2	LYN	HCK	SRC	ABL1	LCK	BLK	INSR	ERBB2	FYN	TYRO3	AXL	RYK	MERTK	FLT1	ABL2	ERBB3	IGF1R	FGFR3	YES1	EPHA10	LTK	SYK	EPHB1	CSF1R	NTRK1	PDGFRB	FGFR2	EPHA5	EPHA7	CSK	RET	FRK	FES	PTK6	ERBB4	KDR	PTK2	MST1R	PTK2B	TEC	FLT3	EPHA1
			Src	Src	Src	Abl	Src	Src	InsR	EGFR	Src	Axl	Axl	Ryk	Axl	VEGFR	Abl	InsR	EGFR	FGFR	Src	Eph	Alk	Syk	Eph	PDGFR	Trk	PDGFR	FGFR	Eph	Eph	Csk	Ret	Src	Fer	Src	EGFR	VEGFR	Fak	Met	Fak	Tec	PDGFR	Eph
			-2.38019	-1.7302	-1.17203	-0.910666	-1.1217	-1.30611	-1.72267	-1.13295	-1.28348	-0.872736	-0.779006	-2.2049	-0.777087	1.34744	-0.683068	-0.71917	-1.28071	-1.35092	-1.09055	2.04058	-1.19363	-0.635908	1.99395	-1.30648	-1.07216	0.880511	-1.16873	1.7487	1.65869	-0.584024	0.59195	-0.485711	0.817385	-0.429526	-0.704193	-0.757845	-0.670295	-1.03223	-0.569319	-0.504386	-0.969058	-0.872638
		4	HCK	SRC	ZAP70	FRK	JAK3	YES1	BLK	LYN	PDGFRB	LCK	MATK	KDR	SRMS	SYK	PTK6	PDGFRA	NTRK2	CSK	PTK2B	RYK	ERBB3	FYN	TXK	FGFR1	INSR	PTK2	BTK	AXL	TYRO3	FLT3
			Src	Src	Syk	Src	JakA	Src	Src	Src	PDGFR	Src	Csk	VEGFR	Src	Syk	Src	PDGFR	Trk	Csk	Fak	Ryk	EGFR	Src	Tec	FGFR	InsR	Fak	Tec	Axl	Axl	PDGFR
			-1.77344	-1.56825	-1.44565	-1.43601	-2.04879	-1.60152	-1.54926	-1.53801	-1.51677	-1.43671	-1.41103	-1.46871	-1.34955	-1.30366	-1.29027	-1.55481	-1.42855	-1.31249	-1.32082	-1.4934	-1.26243	-1.35601	-1.25651	-1.313	-1.41692	-1.25445	-1.25938	-1.2285	-1.23688	-1.2227
		Family	KP1 vs KP2 #24	KP1 vs KP2 #64	KP1 vs KP2 #105	KP1 vs KP3 #24	KP1 vs KP3 #64	KP1 vs KP3 #105	KP2 vs KP3 #24	KP2 vs KP3 #64	KP2 vs KP3 #105
		Src	7	5	7	7	5	7	9	9	10
		Syk	1	0	2	1	0	2	2	1	2
		Abl	0	0	0	0	1	0	2	2	0
		InsR	0	0	0	0	0	0	2	2	1
		Axl	0	0	0	0	0	0	2	3	2
		PDGFR	0	0	0	0	0	0	3	3	3
		Tec	0	0	0	0	0	0	2	1	2
		Fer	0	0	0	0	0	0	1	1	0
		Trk	0	0	0	0	0	0	3	1	1
		Ryk	0	0	0	0	0	0	1	1	1
		Eph	0	0	0	0	0	0	1	5	0
		Met	0	0	0	0	0	0	1	1	0
		EGFR	0	0	0	0	0	0	2	3	1
		Csk	0	0	0	0	0	0	1	1	2
		Fak	0	0	0	0	0	0	1	2	2
		VEGFR	0	0	0	0	0	0	0	2	1
		FGFR	0	0	0	0	0	0	0	2	1
		Alk	0	0	0	0	0	0	0	1	0
		Ret	0	0	0	0	0	0	0	1	0
		JakA	0	0	0	0	0	0	0	0	1
		Sum	8	5	9	8	6	9	33	42	30
		% changed kinases	0.92	0.95	0.91	0.92	0.94	0.91	0.67	0.58	0.7
			KP1 vs KP2			KP1 vs KP3			KP2 vs KP3
